# Supplementary material for: Laser-Controlled Propulsion of a Microbubble Rolling on a Carbon Nanocoil Rail
Source: Nanomaterials (Basel). 2025 Dec 19;16(1):5. doi: 10.3390/nano16010005 (PMC12787769; doi:10.3390/nano16010005)
Supplement: Supplementary file 1 [file nanomaterials-16-00005-s001.zip]

Archive with 3 entries (3 files):
- Vide S2  Flow field around the microbubble on the paraffin-CNC interface..mp4
- Vide S3 Bidirectional motion of microbubble rolling forward on the oil-CNC interface within a microfluidic chip under  laser beam irradiation..mp4
- Video S1 A microbubble rolling forward on the paraffin-CNC interface under  laser beam irradiation..mp4
